# Supplementary material for: Extant thrips diverged in the early tertiary period
Source: BMC Genom Data. 2023 Aug 16;24:46. doi: 10.1186/s12863-023-01146-1 (PMC10433686; doi:10.1186/s12863-023-01146-1)
Supplement: Supplementary file 1 — Supplementary Material 1 [file 12863_2023_1146_MOESM1_ESM.xlsx]

## Sheet: statistics
taxon	Genbank accession number or NCBI Reference Sequence number	direct link of the data
Acaciothrips ebneri	NC_066056	https://www.ncbi.nlm.nih.gov/nuccore/NC_066056.1/
Aeolothrips indicus	MW899051	https://www.ncbi.nlm.nih.gov/nuccore/MW899051
Aeolothrips xinjiangensis	NC_063848	https://www.ncbi.nlm.nih.gov/nuccore/NC_063848
Anaphothrips obscurus	NC_035510	https://www.ncbi.nlm.nih.gov/nuccore/NC_035510
Bactrothrips quadrituberculatus	MW233591	https://www.ncbi.nlm.nih.gov/nuccore/MW233591
Dendrothrips minowai	NC_037839	https://www.ncbi.nlm.nih.gov/nuccore/NC_037839
Frankliniella occidentalis	KJ576887	https://www.ncbi.nlm.nih.gov/nuccore/KJ576887
Franklinothrips vespiformis	MN072395	https://www.ncbi.nlm.nih.gov/nuccore/MN072395
Gynaikothrips ficorum	NC_053761	https://www.ncbi.nlm.nih.gov/nuccore/NC_053761
Gynaikothrips uzeli	MK940484	https://www.ncbi.nlm.nih.gov/nuccore/MK940484
Haplothrips aculeatus	NC_027488	https://www.ncbi.nlm.nih.gov/nuccore/NC_027488
Holarthrothrips indicus	MN072397	https://www.ncbi.nlm.nih.gov/nuccore/MN072397
Megalurothrips usitatus	ON815612	https://www.ncbi.nlm.nih.gov/nuccore/ON815612
Mycterothrips gongshanensis	NC_067744	https://www.ncbi.nlm.nih.gov/nuccore/NC_067744
Neohydatothrips samayunkur	MF991901	https://www.ncbi.nlm.nih.gov/nuccore/MF991901
Opimothrips tubulatus	MN787503	https://www.ncbi.nlm.nih.gov/nuccore/MN787503
Psephenothrips eriobotryae	MW793907	https://www.ncbi.nlm.nih.gov/nuccore/MW793907
Pseudodendrothrips mori	NC_050743	https://www.ncbi.nlm.nih.gov/nuccore/NC_050743
Rhipiphorothrips cruentatus	MN072396	https://www.ncbi.nlm.nih.gov/nuccore/MN072396
Scirtothrips dorsalis	NC_025241	https://www.ncbi.nlm.nih.gov/nuccore/NC_025241
Stenchaetothrips biformis	ON653412	https://www.ncbi.nlm.nih.gov/nuccore/ON653412
Taeniothrips tigris	NC_060340	https://www.ncbi.nlm.nih.gov/nuccore/NC_060340
Thrips hawaiiensis	NC_058008	https://www.ncbi.nlm.nih.gov/nuccore/NC_058008
Thrips imaginis	AF335993	https://www.ncbi.nlm.nih.gov/nuccore/AF335993
Thrips palmi	MN127985	https://www.ncbi.nlm.nih.gov/nuccore/MN127985
Thrips setosus	MN148452	https://www.ncbi.nlm.nih.gov/nuccore/MN148452
