# Supplementary material for: Extant thrips diverged in the early tertiary period
Source: BMC Genom Data. 2023 Aug 16;24:46. doi: 10.1186/s12863-023-01146-1 (PMC10433686; doi:10.1186/s12863-023-01146-1)
Supplement: Supplementary file 2 — Supplementary Material 2 [file 12863_2023_1146_MOESM2_ESM.xlsx]

## Sheet: overview
Data type setting used to extract: Mitogenome
included features: rRNA & CDS & tRNA & misc_feature
qualifiers of each feature: rRNA (product & gene & note) | misc_feature (product & gene & note) | CDS (gene & product & note) | tRNA (product & gene & note)
Features found in sequences: gene & CDS & tRNA & rRNA & misc_feature & D-loop & ncRNA & repeat_region & stem_loop
Genes found in species:
Species	A+T-rich	Control region	Control region 2	Control region_copy2	D_copy2	I_copy2	L_copy2	M_copy2	N_copy2	P_copy2	Region: A+T-rich	Region: A+T-rich_copy2	Region: T-stretch	Region: T-stretch_copy2	S_copy2	S_copy3	Y_copy2	atp6	atp8	control region	control region 1	control region_copy2	cox1	cox2	cox3	cytb	large ribosomal RNA subnuit	nad1	nad2	nad3	nad4	nad4L	nad5	nad6	putative control region	putative control region #1	putative control region #2	putative control region_copy2	rrnL	rrnS	small ribosomal RNA subunit	trnA	trnC	trnD	trnE	trnF	trnG	trnH	trnI
Acaciothrips_ebneri_NC_066056	no	no	no	no	no	no	yes	no	no	no	no	no	no	no	yes	no	no	yes	yes	no	no	no	yes	yes	yes	yes	no	yes	yes	yes	yes	yes	yes	yes	no	no	no	no	yes	yes	no	yes	yes	yes	yes	yes	yes	yes	yes
Aeolothrips_indicus_MW899051	no	no	no	no	no	no	yes	no	no	no	no	no	no	no	yes	no	no	yes	yes	no	no	no	yes	yes	yes	yes	no	yes	yes	yes	yes	yes	yes	yes	no	no	no	no	yes	yes	no	yes	yes	yes	yes	yes	yes	yes	yes
Aeolothrips_xinjiangensis_NC_063848	no	no	no	no	no	no	yes	no	no	no	no	no	no	no	yes	no	no	yes	yes	yes	no	no	yes	yes	yes	yes	no	yes	yes	yes	yes	yes	yes	yes	no	no	no	no	yes	yes	no	yes	yes	yes	yes	yes	yes	yes	yes
Anaphothrips_obscurus_NC_035510	no	no	no	no	no	no	yes	no	no	no	no	no	no	no	yes	no	no	yes	yes	yes	no	no	yes	yes	yes	yes	no	yes	yes	yes	yes	no	yes	yes	no	no	no	no	yes	yes	no	yes	yes	yes	yes	yes	yes	yes	yes
Bactrothrips_quadrituberculatus_MW233591	no	no	no	no	no	no	yes	no	no	yes	no	no	no	no	yes	no	no	yes	yes	no	no	no	yes	yes	yes	yes	no	yes	yes	yes	yes	yes	yes	yes	no	no	no	no	yes	yes	no	yes	yes	yes	yes	yes	yes	yes	yes
Dendrothrips_minowai_NC_037839	no	no	no	no	no	no	yes	no	no	no	no	no	no	no	yes	no	no	yes	yes	no	no	no	yes	yes	yes	yes	no	yes	yes	yes	yes	yes	yes	yes	no	no	no	no	yes	yes	no	yes	yes	yes	yes	yes	yes	yes	yes
Frankliniella_occidentalis_KJ576887	no	no	no	no	no	no	no	no	no	no	no	no	no	no	no	no	no	no	no	no	no	no	yes	yes	yes	yes	no	yes	yes	yes	no	yes	no	yes	no	no	no	no	yes	yes	no	yes	yes	yes	no	no	yes	no	yes
Franklinothrips_vespiformis_MN072395	no	yes	no	yes	no	no	yes	no	no	no	no	no	no	no	yes	no	no	yes	yes	no	no	no	yes	yes	yes	yes	no	yes	yes	yes	yes	yes	yes	yes	no	no	no	no	yes	yes	no	yes	yes	yes	yes	yes	yes	yes	yes
Gynaikothrips_ficorum_NC_053761	no	no	no	no	no	no	yes	yes	no	no	no	no	no	no	yes	no	yes	yes	yes	no	no	no	yes	yes	yes	yes	no	yes	yes	yes	yes	yes	yes	yes	no	no	no	no	yes	yes	no	yes	yes	yes	yes	yes	yes	yes	yes
Gynaikothrips_uzeli_MK940484	no	no	no	no	no	no	no	no	no	no	no	no	no	no	yes	no	no	yes	yes	yes	no	yes	yes	yes	yes	yes	no	yes	yes	yes	yes	yes	yes	yes	no	no	no	no	yes	yes	no	yes	yes	yes	yes	yes	yes	yes	no
Haplothrips_aculeatus_NC_027488	no	no	no	no	no	no	yes	yes	no	no	no	no	no	no	no	no	no	yes	no	no	no	no	yes	yes	yes	yes	no	yes	yes	yes	yes	yes	yes	yes	no	no	no	no	yes	yes	no	yes	yes	yes	yes	yes	yes	yes	yes
Holarthrothrips_indicus_MN072397	no	no	no	no	no	no	yes	no	no	no	no	no	no	no	yes	yes	no	yes	yes	yes	no	no	yes	yes	yes	yes	no	yes	yes	yes	yes	yes	yes	yes	no	no	no	no	yes	yes	no	yes	yes	yes	yes	yes	yes	yes	yes
Megalurothrips_usitatus_ON815612	no	no	no	no	yes	no	yes	no	no	no	no	no	no	no	yes	no	no	yes	yes	no	no	no	yes	yes	yes	yes	no	yes	yes	yes	yes	yes	yes	yes	no	no	no	no	yes	yes	no	yes	yes	yes	yes	yes	yes	yes	yes
Mycterothrips_gongshanensis_NC_067744	no	no	no	no	no	yes	yes	no	yes	no	no	no	no	no	yes	no	no	yes	no	yes	no	no	yes	yes	yes	yes	no	yes	yes	yes	yes	yes	yes	yes	no	no	no	no	yes	yes	no	yes	yes	yes	yes	yes	yes	yes	yes
Neohydatothrips_samayunkur_MF991901	yes	no	no	no	no	no	yes	no	no	no	no	no	no	no	yes	no	no	yes	yes	no	no	no	yes	yes	yes	yes	no	yes	yes	yes	yes	yes	yes	yes	no	no	no	no	yes	yes	no	yes	yes	yes	yes	yes	yes	yes	yes
Opimothrips_tubulatus_MN787503	no	no	no	no	no	no	yes	no	no	no	no	no	no	no	yes	no	no	yes	yes	no	no	no	yes	yes	yes	yes	no	yes	yes	yes	yes	yes	yes	yes	yes	no	no	no	yes	yes	no	yes	yes	yes	yes	yes	yes	yes	yes
Psephenothrips_eriobotryae_MW793907	no	no	no	no	no	no	yes	no	no	no	no	no	no	no	yes	no	no	yes	yes	no	no	no	yes	yes	yes	yes	no	yes	yes	yes	yes	yes	yes	yes	no	no	no	no	yes	yes	no	yes	yes	yes	yes	yes	yes	yes	yes
Pseudodendrothrips_mori_NC_050743	no	no	no	no	no	no	yes	no	no	no	no	no	no	no	yes	no	no	yes	yes	no	no	no	yes	yes	yes	yes	no	yes	yes	yes	yes	yes	yes	yes	no	no	no	no	yes	yes	no	yes	yes	yes	yes	yes	yes	yes	yes
Rhipiphorothrips_cruentatus_MN072396	no	no	no	no	no	no	yes	no	no	no	no	no	no	no	yes	no	no	yes	yes	yes	no	no	yes	yes	yes	yes	no	yes	yes	yes	yes	yes	yes	yes	no	no	no	no	yes	yes	no	yes	yes	yes	yes	yes	yes	yes	yes
Scirtothrips_dorsalis_NC_025241	no	no	no	no	no	no	yes	no	no	no	no	no	no	no	yes	no	no	yes	yes	yes	no	no	yes	yes	yes	yes	no	yes	yes	yes	yes	yes	yes	yes	no	no	no	no	yes	yes	no	yes	yes	yes	yes	yes	yes	yes	yes
Stenchaetothrips_biformis_ON653412	no	no	no	no	no	no	yes	no	no	no	no	no	no	no	yes	no	no	yes	yes	no	no	no	yes	yes	yes	yes	no	yes	yes	yes	yes	yes	yes	yes	no	no	no	no	yes	yes	no	yes	yes	yes	yes	yes	yes	yes	yes
Taeniothrips_tigris_NC_060340	no	no	no	no	no	no	yes	no	no	no	no	no	no	no	yes	no	no	yes	yes	no	no	no	yes	yes	yes	yes	no	yes	yes	yes	yes	yes	yes	yes	no	no	no	no	yes	yes	no	yes	yes	yes	yes	yes	yes	yes	yes
Thrips_hawaiiensis_NC_058008	no	no	no	no	no	no	yes	no	no	no	no	no	no	no	yes	no	no	yes	yes	no	no	no	yes	yes	yes	yes	no	yes	yes	yes	yes	yes	yes	yes	yes	no	no	yes	yes	yes	no	yes	yes	yes	yes	yes	yes	yes	yes
Thrips_imaginis_AF335993	no	no	no	no	no	no	yes	no	no	no	yes	yes	yes	yes	yes	yes	no	yes	yes	no	no	no	yes	yes	yes	yes	yes	yes	yes	yes	yes	yes	yes	yes	no	yes	yes	no	no	no	yes	yes	yes	yes	yes	yes	yes	yes	yes
Thrips_palmi_MN127985	no	no	yes	no	no	no	yes	no	no	no	no	no	no	no	yes	no	no	yes	yes	no	yes	no	yes	yes	yes	yes	no	yes	yes	yes	yes	yes	yes	yes	no	no	no	no	yes	yes	no	yes	yes	yes	yes	yes	yes	yes	yes
Thrips_setosus_MN148452	no	no	yes	no	no	no	yes	no	no	no	no	no	no	no	yes	no	no	yes	yes	no	yes	no	yes	yes	yes	yes	no	yes	yes	yes	yes	yes	yes	yes	no	no	no	no	yes	yes	no	yes	yes	yes	yes	yes	yes	yes	yes
[truncated: 16 more columns]
